# Supplementary material for: Parahydrogen-Induced Hyperpolarization of Unsaturated Phosphoric Acid Derivatives
Source: Int J Mol Sci. 2022 Dec 29;24(1):557. doi: 10.3390/ijms24010557 (PMC9820518; doi:10.3390/ijms24010557)
Supplement: Supplementary file 1 [file ijms-24-00557-s001.zip]

Archive with 1 entries (1 files):
- ijms-2111562-supplementary.pdf
